# Supplementary material for: Comparative Validation of Five Quantitative Rapid Test Kits for the Analysis of Salt Iodine Content: Laboratory Performance, User- and Field-Friendliness
Source: PLoS One. 2015 Sep 24;10(9):e0138530. doi: 10.1371/journal.pone.0138530 (PMC4581857; doi:10.1371/journal.pone.0138530)
Supplement: S2 File — (XLSX) [file pone.0138530.s002.xlsx]

## Sheet: Sheet1
				iCheck*				ID-ERTK		I-Reader		saltPAD_expert	saltPAD_operator		saltPAD_software		WYD
Exercise	Ref. Conc.	Unit	Replicate	Lab	Factor	Field	Factor	Lab	Field	Lab	Field	Lab	Lab	Field	Lab	Field	Lab	Field
Linearity	0	mg/L	1	0.98	-	-	-	<15	-	0.61	-	0	-	-	-	-	0.4	-
Linearity	0	mg/L	2	0.99	-	-	-	<15	-	1.99	-	0	-	-	-	-	0.5	-
Linearity	3	mg/L	1	3.47	-	-	-	15	-	14.76	-	15	-	-	-	-	12.9	-
Linearity	3	mg/L	2	3.55	-	-	-	15	-	15.7	-	15	-	-	-	-	13	-
Linearity	6	mg/L	1	5.67	-	-	-	29	-	30.37	-	20	-	-	-	-	27.2	-
Linearity	6	mg/L	2	5.34	-	-	-	29	-	29.68	-	20	-	-	-	-	27.5	-
Linearity	9	mg/L	1	8.97	-	-	-	41	-	45.18	-	65	-	-	-	-	37.4	-
Linearity	9	mg/L	2	8.96	-	-	-	41	-	46.79	-	55	-	-	-	-	37.5	-
Linearity	12	mg/L	1	>13	-	-	-	50	-	59.59	-	60	-	-	-	-	56.3	-
Linearity	12	mg/L	2	>13	-	-	-	50	-	61.47	-	75-150	-	-	-	-	56.4	-
Linearity	15	mg/L	1	>13	-	-	-	50	-	74.49	-	65	-	-	-	-	69.5	-
Linearity	15	mg/L	2	>13	-	-	-	50	-	76.68	-	75-150	-	-	-	-	69.5	-
Linearity	18	mg/L	1	>13	-	-	-	>50	-	86.62	-	75-150	-	-	-	-	80.1	-
Linearity	18	mg/L	2	>13	-	-	-	>50	-	86.46	-	75-150	-	-	-	-	80.6	-
Linearity	21	mg/L	1	>13	-	-	-	>50	-	HIGH	-	>150	-	-	-	-	93.8	-
Linearity	21	mg/L	2	>13	-	-	-	>50	-	HIGH	-	>150	-	-	-	-	94.2	-
LoD/LoQ	0	mg/L	1	1	-	-	-	<15	-	0	-	0	-	-	-	-	0	-
LoD/LoQ	0	mg/L	2	1.02	-	-	-	<15	-	0	-	0	-	-	-	-	0	-
LoD/LoQ	0	mg/L	3	1	-	-	-	<15	-	0	-	0	-	-	-	-	0	-
LoD/LoQ	0	mg/L	4	0.99	-	-	-	<15	-	0	-	0	-	-	-	-	0	-
LoD/LoQ	0	mg/L	5	1.03	-	-	-	<15	-	0	-	0	-	-	-	-	0	-
LoD/LoQ	0	mg/L	6	0.99	-	-	-	<15	-	0	-	0	-	-	-	-	0	-
LoD/LoQ	0	mg/L	7	1.01	-	-	-	<15	-	0	-	0	-	-	-	-	0	-
LoD/LoQ	0	mg/L	8	1.01	-	-	-	<15	-	0	-	0	-	-	-	-	0	-
LoD/LoQ	0	mg/L	9	0.98	-	-	-	<15	-	0	-	0	-	-	-	-	0	-
LoD/LoQ	0	mg/L	10	0.99	-	-	-	<15	-	0	-	0	-	-	-	-	0	-
Intra-assay	15	mg/kg	1	3.38	5.45	-	-	<15	-	13.45	-	10	-	-	-	-	8.5	-
Intra-assay	15	mg/kg	2	3.39	5.45	-	-	<15	-	14.65	-	10	-	-	-	-	8.9	-
Intra-assay	15	mg/kg	3	3.44	5.45	-	-	<15	-	14.71	-	10	-	-	-	-	9	-
Intra-assay	15	mg/kg	4	3.36	5.45	-	-	<15	-	14.48	-	10	-	-	-	-	9.1	-
Intra-assay	15	mg/kg	5	3.39	5.45	-	-	<15	-	14.3	-	10	-	-	-	-	9.4	-
Intra-assay	15	mg/kg	6	3.23	5.45	-	-	<15	-	14.59	-	10	-	-	-	-	9.6	-
Intra-assay	15	mg/kg	7	3.36	5.45	-	-	<15	-	14.81	-	10	-	-	-	-	9.6	-
Intra-assay	15	mg/kg	8	3.4	5.45	-	-	<15	-	15.41	-	10	-	-	-	-	9.7	-
Intra-assay	15	mg/kg	9	3.37	5.45	-	-	16	-	15.09	-	10	-	-	-	-	9.7	-
Intra-assay	15	mg/kg	10	3.47	5.45	-	-	<15	-	16.32	-	10	-	-	-	-	9.8	-
Intra-assay	29.6	mg/kg	1	6.27	5.45	-	-	27	-	33.53	-	30	-	-	-	-	22.3	-
Intra-assay	29.6	mg/kg	2	5.99	5.45	-	-	28	-	35.01	-	40	-	-	-	-	22.3	-
Intra-assay	29.6	mg/kg	3	6.36	5.45	-	-	25	-	34.36	-	25	-	-	-	-	22.4	-
Intra-assay	29.6	mg/kg	4	6.23	5.45	-	-	25	-	36.39	-	45	-	-	-	-	22.4	-
Intra-assay	29.6	mg/kg	5	6.18	5.45	-	-	24	-	36.16	-	15	-	-	-	-	22.4	-
Intra-assay	29.6	mg/kg	6	6.31	5.45	-	-	31	-	36.08	-	20	-	-	-	-	22.8	-
Intra-assay	29.6	mg/kg	7	6.6	5.45	-	-	24	-	34.98	-	20	-	-	-	-	22.8	-
Intra-assay	29.6	mg/kg	8	6.29	5.45	-	-	26	-	35.99	-	20	-	-	-	-	22.6	-
Intra-assay	29.6	mg/kg	9	5.68	5.45	-	-	25	-	35.98	-	20	-	-	-	-	22.9	-
Intra-assay	29.6	mg/kg	10	6.2	5.45	-	-	26	-	35.51	-	25	-	-	-	-	23.3	-
Intra-assay	59.1	mg/kg	1	9.88	5.45	-	-	31	-	57.23	-	40	-	-	-	-	54.4	-
Intra-assay	59.1	mg/kg	2	10.1	5.45	-	-	31	-	57.58	-	50	-	-	-	-	54.7	-
Intra-assay	59.1	mg/kg	3	10.92	5.45	-	-	43	-	59.19	-	65	-	-	-	-	55.1	-
Intra-assay	59.1	mg/kg	4	9.94	5.45	-	-	28	-	58.07	-	75	-	-	-	-	55.4	-
Intra-assay	59.1	mg/kg	5	10.55	5.45	-	-	31	-	55.65	-	50	-	-	-	-	55.7	-
Intra-assay	59.1	mg/kg	6	11.35	5.45	-	-	28	-	55.64	-	35	-	-	-	-	56.2	-
Intra-assay	59.1	mg/kg	7	9.85	5.45	-	-	33	-	63.27	-	40	-	-	-	-	56.7	-
Intra-assay	59.1	mg/kg	8	10.05	5.45	-	-	30	-	62.21	-	70	-	-	-	-	56.3	-
Intra-assay	59.1	mg/kg	9	10.71	5.45	-	-	33	-	53.87	-	55	-	-	-	-	56.3	-
Intra-assay	59.1	mg/kg	10	10.17	5.45	-	-	32	-	55.13	-	60	-	-	-	-	56.2	-
Inter-assay, day 1	15	mg/kg	1	3.28	5.45455	-	-	<15	-	13.38	-	15	-	-	-	-	11.1	-
Inter-assay, day 1	15	mg/kg	2	3.51	5.45455	-	-	<15	-	13.91	-	15	-	-	-	-	12.4	-
Inter-assay, day 1	15	mg/kg	3	3.48	5.45455	-	-	<15	-	15.07	-	15	-	-	-	-	14	-
Inter-assay, day 1	15	mg/kg	4	3.44	5.45455	-	-	<15	-	14.83	-	10	-	-	-	-	13.3	-
Inter-assay, day 1	15	mg/kg	5	3.31	5.45455	-	-	<15	-	14.82	-	10	-	-	-	-	14.1	-
Inter-assay, day 1	29.6	mg/kg	1	5.24	5.45455	-	-	20	-	33.04	-	25	-	-	-	-	19.7	-
Inter-assay, day 1	29.6	mg/kg	2	5.15	5.45455	-	-	22	-	31.84	-	35	-	-	-	-	22.5	-
Inter-assay, day 1	29.6	mg/kg	3	5.52	5.45455	-	-	21	-	32.74	-	45	-	-	-	-	22.6	-
Inter-assay, day 1	29.6	mg/kg	4	5.05	5.45455	-	-	25	-	35.14	-	75	-	-	-	-	22.9	-
Inter-assay, day 1	29.6	mg/kg	5	5.59	5.45455	-	-	20	-	33.19	-	40	-	-	-	-	21.4	-
Inter-assay, day 1	59.1	mg/kg	1	10.8	5.45455	-	-	31	-	68.12	-	75	-	-	-	-	49.9	-
Inter-assay, day 1	59.1	mg/kg	2	9.23	5.45455	-	-	32	-	64.85	-	>150	-	-	-	-	58.7	-
Inter-assay, day 1	59.1	mg/kg	3	10.12	5.45455	-	-	33	-	62.48	-	75-150	-	-	-	-	48.4	-
Inter-assay, day 1	59.1	mg/kg	4	10.41	5.45455	-	-	32	-	60.9	-	75-150	-	-	-	-	46.2	-
Inter-assay, day 1	59.1	mg/kg	5	11.06	5.45455	-	-	34	-	60.42	-	55	-	-	-	-	49.4	-
Inter-assay, day 2	15	mg/kg	1	3.2	5.45455	-	-	<15	-	10.72	-	15	-	-	-	-	10.2	-
Inter-assay, day 2	15	mg/kg	2	3.37	5.45455	-	-	<15	-	10.27	-	10	-	-	-	-	9.3	-
Inter-assay, day 2	15	mg/kg	3	3.41	5.45455	-	-	<15	-	10.26	-	15	-	-	-	-	9.6	-
Inter-assay, day 2	15	mg/kg	4	3.26	5.45455	-	-	<15	-	10.18	-	15	-	-	-	-	12	-
Inter-assay, day 2	15	mg/kg	5	3.47	5.46355	-	-	<15	-	9.1	-	15	-	-	-	-	11.6	-
Inter-assay, day 2	29.6	mg/kg	1	5.49	5.45455	-	-	19	-	23.76	-	20	-	-	-	-	23.9	-
Inter-assay, day 2	29.6	mg/kg	2	5.94	5.45455	-	-	19	-	23.02	-	20	-	-	-	-	23.5	-
Inter-assay, day 2	29.6	mg/kg	3	5.33	5.45455	-	-	20	-	24.65	-	20	-	-	-	-	24	-
Inter-assay, day 2	29.6	mg/kg	4	5.42	5.45455	-	-	21	-	24.53	-	25	-	-	-	-	23.3	-
Inter-assay, day 2	29.6	mg/kg	5	5.67	5.45455	-	-	16	-	24.62	-	25	-	-	-	-	25	-
Inter-assay, day 2	59.1	mg/kg	1	12.28	5.45455	-	-	30	-	59.63	-	50	-	-	-	-	49.8	-
Inter-assay, day 2	59.1	mg/kg	2	11.81	5.45455	-	-	36	-	66.25	-	70	-	-	-	-	52.8	-
Inter-assay, day 2	59.1	mg/kg	3	11.26	5.45455	-	-	31	-	57.98	-	positive control failure	-	-	-	-	51	-
Inter-assay, day 2	59.1	mg/kg	4	9.83	5.45455	-	-	32	-	68.64	-	55	-	-	-	-	51.2	-
Inter-assay, day 2	59.1	mg/kg	5	10.55	5.45455	-	-	31	-	62.41	-	65	-	-	-	-	45	-
Inter-assay, day 3	15	mg/kg	1	3.64	5.45455	-	-	18	-	21.78	-	15	-	-	-	-	9.6	-
Inter-assay, day 3	15	mg/kg	2	3.29	5.45455	-	-	19	-	24.98	-	15	-	-	-	-	9.6	-
Inter-assay, day 3	15	mg/kg	3	3.25	5.45455	-	-	18	-	22.17	-	10	-	-	-	-	9.6	-
Inter-assay, day 3	15	mg/kg	4	3.14	5.45455	-	-	16	-	22.52	-	15	-	-	-	-	10	-
Inter-assay, day 3	15	mg/kg	5	3.69	5.45455	-	-	17	-	27.99	-	10	-	-	-	-	9.8	-
Inter-assay, day 3	29.6	mg/kg	1	5.18	5.45455	-	-	31	-	44	-	10	-	-	-	-	22.2	-
Inter-assay, day 3	29.6	mg/kg	2	5.46	5.45455	-	-	31	-	36.95	-	20	-	-	-	-	26.3	-
Inter-assay, day 3	29.6	mg/kg	3	5.36	5.45455	-	-	33	-	37.51	-	20	-	-	-	-	22.3	-
Inter-assay, day 3	29.6	mg/kg	4	5.54	5.45455	-	-	28	-	39.41	-	25	-	-	-	-	24.7	-
Inter-assay, day 3	29.6	mg/kg	5	5.37	5.45455	-	-	30	-	40.84	-	25	-	-	-	-	22.8	-
Inter-assay, day 3	59.1	mg/kg	1	>13	5.45455	-	-	33	-	54.88	-	30	-	-	-	-	40.4	-
Inter-assay, day 3	59.1	mg/kg	2	>13	5.45455	-	-	36	-	55.35	-	55	-	-	-	-	43.6	-
Inter-assay, day 3	59.1	mg/kg	3	11.7	5.45455	-	-	38	-	60.09	-	50	-	-	-	-	46.8	-
Inter-assay, day 3	59.1	mg/kg	4	12.34	5.45455	-	-	38	-	58.1	-	70	-	-	-	-	48.7	-
Inter-assay, day 3	59.1	mg/kg	5	12.74	5.45455	-	-	34	-	51.84	-	50	-	-	-	-	47.5	-
Inter-operator, fine salt, operator 1	15	mg/kg	1	3.28	5.45455	3.23	5.46055	18	< 15	21.78	13.02	-	5	15	-	-	9.6	11.7
Inter-operator, fine salt, operator 1	15	mg/kg	2	3.51	5.45455	3.21	5.45455	19	< 15	24.98	16.27	-	5	15	-	-	9.6	10.8
Inter-operator, fine salt, operator 1	15	mg/kg	3	3.48	5.45455	3.25	5.45555	18	< 15	22.17	13.91	-	5	15	-	-	9.6	9.8
Inter-operator, fine salt, operator 1	15	mg/kg	4	3.44	5.45455	3.21	5.45455	16	< 15	22.52	13.47	-	5	15	-	-	10	10.3
Inter-operator, fine salt, operator 1	15	mg/kg	5	3.31	5.45455	3.22	5.45555	17	< 15	27.99	17.49	-	5	15	-	-	9.8	11.8
Inter-operator, fine salt, operator 1	29.6	mg/kg	1	5.24	5.45455	5.54	5.45455	31	27	44	28.31	-	5	20	-	-	22.2	21.6
Inter-operator, fine salt, operator 1	29.6	mg/kg	2	5.15	5.45455	5.01	5.25455	31	25	36.95	27.77	-	10	20	-	-	26.3	21.7
Inter-operator, fine salt, operator 1	29.6	mg/kg	3	5.52	5.45455	5.29	5.52155	33	26	37.51	27.87	-	20	20	-	-	22.3	21.7
Inter-operator, fine salt, operator 1	29.6	mg/kg	4	5.05	5.45455	5.72	5.55855	28	24	39.41	31.27	-	15	20	-	-	24.7	18.9
Inter-operator, fine salt, operator 1	29.6	mg/kg	5	5.59	5.45455	5.09	5.56555	30	23	40.84	27.45	-	20	20	-	-	22.8	24.2
Inter-operator, fine salt, operator 1	59.1	mg/kg	1	10.8	5.45455	11.87	5.46655	33	34	54.88	52.88	-	20	75	-	-	40.4	48.2
Inter-operator, fine salt, operator 1	59.1	mg/kg	2	9.23	5.45455	12.16	5.47055	36	34	55.35	54.31	-	25	65	-	-	43.6	47.2
Inter-operator, fine salt, operator 1	59.1	mg/kg	3	10.12	5.45455	10.5	5.47255	38	34	60.09	57.88	-	25	55	-	-	46.8	47.1
Inter-operator, fine salt, operator 1	59.1	mg/kg	4	10.41	5.45455	11.45	5.56755	38	35	58.1	52.58	-	35	65	-	-	48.7	49
Inter-operator, fine salt, operator 1	59.1	mg/kg	5	11.06	5.45455	10.93	5.47655	34	37	51.84	55.01	-	25	55	-	-	47.5	40.8
Inter-operator, fine salt, operator 2	15	mg/kg	1	3.24	5.45455	3.32	5.5363	20	< 15	16.16	14.17	-	10	15	-	-	10.6	10.1
Inter-operator, fine salt, operator 2	15	mg/kg	2	3.05	5.45455	3.44	5.52135	20	< 15	18.03	14.44	-	10	15	-	-	8.9	12
Inter-operator, fine salt, operator 2	15	mg/kg	3	2.92	5.45455	3.4	5.43573	18	< 15	15.44	15.53	-	10	15	-	-	8.5	10.2
Inter-operator, fine salt, operator 2	15	mg/kg	4	3.22	5.46255	3.56	5.61355	16	< 15	15.05	14.88	-	10	15	-	-	9.2	10.4
Inter-operator, fine salt, operator 2	15	mg/kg	5	2.94	5.45455	3.42	5.59027	20	< 15	16.72	16.77	-	10	15	-	-	8	10.6
Inter-operator, fine salt, operator 2	29.6	mg/kg	1	5.03	5.004	5.11	5.51729	32	26	27.58	25.88	-	15	20	-	-	13.8	21.2
Inter-operator, fine salt, operator 2	29.6	mg/kg	2	5.3	5.45655	5.49	5.55555	31	18	27.2	25.94	-	10	20	-	-	18.9	25.3
Inter-operator, fine salt, operator 2	29.6	mg/kg	3	5.12	5.45455	5.67	5.52533	32	16	26.98	35.29	-	15	20	-	-	16.5	20.8
Inter-operator, fine salt, operator 2	29.6	mg/kg	4	5.16	5.45555	5.38	5.725	35	20	25.95	31.24	-	20	20	-	-	21.4	23.8
Inter-operator, fine salt, operator 2	29.6	mg/kg	5	5.57	5.45655	5.57	5.58303	31	19	28.15	29.04	-	20	20	-	-	20.6	24.2
Inter-operator, fine salt, operator 2	59.1	mg/kg	1	12.38	5.45455	12.72	5.62455	50	26	59.71	58.78	-	20	75	-	-	41.5	45.3
Inter-operator, fine salt, operator 2	59.1	mg/kg	2	10.87	5.45455	12.01	5.66052	50	28	54.18	58.78	-	35	65	-	-	43.3	42.7
Inter-operator, fine salt, operator 2	59.1	mg/kg	3	12.2	5.46255	12.14	5.67765	49	29	58.54	52.36	-	35	55	-	-	42.9	41.6
Inter-operator, fine salt, operator 2	59.1	mg/kg	4	9.04	5.45455	13	5.54228	50	30	57.34	54.06	-	50	55	-	-	44.3	44.4
Inter-operator, fine salt, operator 2	59.1	mg/kg	5	10.53	5.46155	13	5.62155	48	23	52.11	48.62	-	40	55	-	-	46.1	43.8
Inter-operator, fine salt, operator 3	15	mg/kg	1	5.53	5.45455	3.57	5.55055	<15	< 15	14.52	15.73	-	5	20	-	-	11	12.7
Inter-operator, fine salt, operator 3	15	mg/kg	2	3.08	5.45455	3.69	5.54945	<15	< 15	11.63	14.43	-	5	25	-	-	8.9	12.3
Inter-operator, fine salt, operator 3	15	mg/kg	3	3.12	5.45455	3.45	5.60196	<15	< 15	10.77	17.49	-	10	20	-	-	9.3	12.1
Inter-operator, fine salt, operator 3	15	mg/kg	4	2.85	5.45455	3.01	5.45654	<15	< 15	9.78	14.77	-	15	15	-	-	8.2	14
Inter-operator, fine salt, operator 3	15	mg/kg	5	3.02	5.45455	3.26	5.53124	<15	< 15	10.9	14.64	-	5	20	-	-	8.3	27
Inter-operator, fine salt, operator 3	29.6	mg/kg	1	4.3	5.45455	5.5	5.51226	20	25	21.94	25.92	-	10	55	-	-	24.1	24.8
Inter-operator, fine salt, operator 3	29.6	mg/kg	2	5.4	5.45455	5.28	5.62338	20	23	18.5	23.92	-	10	75	-	-	20.2	25.1
Inter-operator, fine salt, operator 3	29.6	mg/kg	3	5.07	5.45455	5.01	5.51337	19	23	25.32	23.99	-	15	35	-	-	22.4	26.4
Inter-operator, fine salt, operator 3	29.6	mg/kg	4	5.5	5.45455	5.3	5.67965	21	22	25	26.03	-	10	20	-	-	21.6	23.6
Inter-operator, fine salt, operator 3	29.6	mg/kg	5	5.13	5.45455	5.64	5.49347	15	19	24.49	33.28	-	20	20	-	-	20.8	23.2
Inter-operator, fine salt, operator 3	59.1	mg/kg	1	>13	5.45455	11.26	5.52248	28	32	58.19	43.37	-	50	75	-	-	43.7	58.2
Inter-operator, fine salt, operator 3	59.1	mg/kg	2	11.83	5.45455	> 13	5.4955	22	26	59.51	43.77	-	40	75	-	-	51.7	57
Inter-operator, fine salt, operator 3	59.1	mg/kg	3	11.12	5.45455	12.2	5.48741	32	32	57.12	55.43	-	30	75	-	-	43.3	50.9
Inter-operator, fine salt, operator 3	59.1	mg/kg	4	9.82	5.45455	10.96	5.57407	48	33	54.83	47.45	-	40	150	-	-	45.4	53.2
Inter-operator, fine salt, operator 3	59.1	mg/kg	5	9.7	5.45455	11.45	5.54319	34	32	54.18	57.66	-	45	75	-	-	49.8	57.3
Inter-operator, coarse salt, operator 1	20	mg/kg	1	3.14	5.42472	2.12	5.45655	16	< 15	14.43	6.22	-	5	15	-	-	5.5	17.1
Inter-operator, coarse salt, operator 1	20	mg/kg	2	2.78	5.42967	2.09	5.45655	16	< 15	20.93	11.14	-	5	15	-	-	8.3	19.2
Inter-operator, coarse salt, operator 1	20	mg/kg	3	2.61	5.45455	2.21	5.45655	15	< 15	10.38	7.24	-	5	15	-	-	13.4	17.17
Inter-operator, coarse salt, operator 1	20	mg/kg	4	2.99	5.45455	2.5	5.45555	17	< 15	17.15	7.25	-	5	15	-	-	6.4	20.3
Inter-operator, coarse salt, operator 1	20	mg/kg	5	2.65	5.45455	2.54	5.45955	16	< 15	11.63	8.53	-	5	15	-	-	4.8	21.9
Inter-operator, coarse salt, operator 1	47.5	mg/kg	1	9.06	5.45455	8.41	5.50655	28	31	47.71	10.03	-	20	25	-	-	33.2	45.2
Inter-operator, coarse salt, operator 1	47.5	mg/kg	2	8.56	5.45455	8.37	5.45355	28	31	50.2	48.17	-	25	35	-	-	32.8	46.5
Inter-operator, coarse salt, operator 1	47.5	mg/kg	3	8.85	5.45455	8.37	5.48052	29	30	48.72	35.5	-	25	55	-	-	37.5	50.3
Inter-operator, coarse salt, operator 1	47.5	mg/kg	4	8.48	5.45455	8.71	5.45355	31	30	43.03	44.56	-	20	25	-	-	38.3	49.1
Inter-operator, coarse salt, operator 1	47.5	mg/kg	5	8.01	5.45455	8.45	5.45655	34	32	54.99	49.3	-	30	50	-	-	31.5	53.7
Inter-operator, coarse salt, operator 1	90.4	mg/kg	1	>13	5.45455	> 13	5.46655	48	43	84.04	80.15	-	75	75	-	-	67.8	69.4
Inter-operator, coarse salt, operator 1	90.4	mg/kg	2	>13	5.45455	> 13	5.45855	50	43	78.7	50.92	-	40	75	-	-	72.1	79.2
Inter-operator, coarse salt, operator 1	90.4	mg/kg	3	>13	5.45455	> 13	5.45555	48	40	81.81	54.56	-	55	65	-	-	85.3	79
Inter-operator, coarse salt, operator 1	90.4	mg/kg	4	>13	5.45455	> 13	5.45655	41	41	82.66	47.12	-	75	75	-	-	72.1	72.3
Inter-operator, coarse salt, operator 1	90.4	mg/kg	5	>13	5.45455	> 13	5.45755	50	41	84.63	70.19	-	75	75	-	-	83.2	68.1
Inter-operator, coarse salt, operator 2	20	mg/kg	1	2.61	5.45455	2.11	5.45455	<15	< 15	9.37	7.14	-	10	10	-	-	8.8	7.1
Inter-operator, coarse salt, operator 2	20	mg/kg	2	2.61	5.45455	2.13	5.44457	<15	< 15	7.78	5.59	-	5	10	-	-	9.6	6.8
Inter-operator, coarse salt, operator 2	20	mg/kg	3	2.65	5.45955	2.47	5.42967	15	< 15	9.41	4.89	-	10	10	-	-	9.8	6.8
Inter-operator, coarse salt, operator 2	20	mg/kg	4	3.02	5.46655	2.41	5.43959	<15	< 15	9.56	5.13	-	10	5	-	-	9.4	6
Inter-operator, coarse salt, operator 2	20	mg/kg	5	2.97	5.45455	2.44	5.43959	<15	< 15	12.08	7.37	-	10	10	-	-	6.5	5.9
Inter-operator, coarse salt, operator 2	47.5	mg/kg	1	8.23	5.46155	8.02	5.45455	43	28	39.5	36.58	-	50	30	-	-	37.7	37.5
Inter-operator, coarse salt, operator 2	47.5	mg/kg	2	8.23	5.45455	8.45	5.44457	41	28	41.25	35.9941	-	40	35	-	-	39.3	36
Inter-operator, coarse salt, operator 2	47.5	mg/kg	3	8.96	5.45455	8.77	5.43463	41	29	41.78	47.71	-	35	50	-	-	44.9	45.2
Inter-operator, coarse salt, operator 2	47.5	mg/kg	4	8.3	5.45455	8.89	5.42967	40	29	46.11	42.97	-	30	40	-	-	41.1	42.9
Inter-operator, coarse salt, operator 2	47.5	mg/kg	5	8.91	5.45455	8.68	5.44457	43	29	49.82	39.77	-	35	35	-	-	38.8	43.2
Inter-operator, coarse salt, operator 2	90.4	mg/kg	1	>13	5.46455	> 13	5.45455	50	30	88.57	37.94	-	65	75	-	-	67.6	80.6
Inter-operator, coarse salt, operator 2	90.4	mg/kg	2	>13	5.45455	> 13	5.44457	>50	32	76.67	47.9	-	55	75	-	-	70.5	83.5
Inter-operator, coarse salt, operator 2	90.4	mg/kg	3	>13	5.45455	> 13	5.43463	>50	32	78.57	47.08	-	65	75	-	-	69.2	79.9
Inter-operator, coarse salt, operator 2	90.4	mg/kg	4	>13	5.45455	> 13	5.43463	>50	30	67.83	39.38	-	50	75	-	-	78.3	86.7
Inter-operator, coarse salt, operator 2	90.4	mg/kg	5	>13	5.45455	> 13	5.45455	50	29	73.5	36.88	-	75	75	-	-	69.2	83.4
Inter-operator, coarse salt, operator 3	20	mg/kg	1	1.98	5.44756	2.45	5.55655	16	< 15	7.32	2.55	-	5	15	-	-	7.3	6.3
Inter-operator, coarse salt, operator 3	20	mg/kg	2	2.55	5.43463	2.27	5.43463	18	< 15	9.26	5.37	-	5	10	-	-	10.7	8.8
Inter-operator, coarse salt, operator 3	20	mg/kg	3	2.98	5.43463	2.29	5.55116	16	< 15	5.27	8.69	-	5	10	-	-	5.3	6
Inter-operator, coarse salt, operator 3	20	mg/kg	4	2.61	5.45754	2.62	5.4665	16	< 15	11	10.14	-	10	15	-	-	6.07	7.4
Inter-operator, coarse salt, operator 3	20	mg/kg	5	2.28	5.47153	2.28	5.41662	19	< 15	4.68	8.6	-	10	15	-	-	7.3	9.9
Inter-operator, coarse salt, operator 3	47.5	mg/kg	1	8.81	5.45555	8.48	5.54936	44	41	51.79	30.2	-	55	75	-	-	39.8	40.9
Inter-operator, coarse salt, operator 3	47.5	mg/kg	2	8.72	5.45455	8.43	5.55055	48	35	38.32	43.7	-	55	55	-	-	44.5	42.6
Inter-operator, coarse salt, operator 3	47.5	mg/kg	3	8.45	5.45455	8.01	5.44356	40	35	46.82	45.21	-	50	40	-	-	35.9	44.1
Inter-operator, coarse salt, operator 3	47.5	mg/kg	4	8.25	5.45655	8.11	5.40065	43	38	34.09	46.13	-	40	55	-	-	33.4	43.8
Inter-operator, coarse salt, operator 3	47.5	mg/kg	5	8.86	5.45455	8.47	5.45654	41	32	41.03	45.06	-	40	35	-	-	36	41.2
Inter-operator, coarse salt, operator 3	90.4	mg/kg	1	>13	5.46055	> 13	5.44158	48	> 50	76.27	64.15	-	40	75	-	-	75.2	83.2
Inter-operator, coarse salt, operator 3	90.4	mg/kg	2	>13	5.44358	> 13	5.43958	36	> 50	78.89	100	-	75	150	-	-	76.6	81.6
Inter-operator, coarse salt, operator 3	90.4	mg/kg	3	>13	5.56655	> 13	5.46949	50	46	63.85	99.54	-	65	150	-	-	77.6	89.5
Inter-operator, coarse salt, operator 3	90.4	mg/kg	4	>13	5.44758	> 13	5.51237	50	48	93	78.24	-	65	150	-	-	65.9	97
Inter-operator, coarse salt, operator 3	90.4	mg/kg	5	>13	5.45355	> 13	5.43261	50	48	90.47	72.67	-	80	150	-	-	78.6	69
Blind analysis of salt samples	4.26802	mg/kg	1	0.97	5.45455	1.05	5.45555	<15	<15	2.26	0.2	-	0	5	13.8	15.5	1.5	0.3
Blind analysis of salt samples	4.26802	mg/kg	1	1.17	5.45455	1.05	5.45455	<15	<15	1.32	1.81	-	0	5	18.7	3.2	1.6	0
Blind analysis of salt samples	1.59165	mg/kg	4	0.82	5.45455	0.98	5.45755	<15	<15	0.95	0.37	-	0	0	9.4	2.8	0.7	0.2
Blind analysis of salt samples	1.59165	mg/kg	4	0.81	5.45455	0.98	5.45455	<15	<15	0.84	0.28	-	0	0	9.2	6.2	0.7	0
Blind analysis of salt samples	10.0861	mg/kg	5	2.3	5.45455	2.16	5.45655	<15	<15	8.36	9	-	0	10	9.6	13.8	4.8	1.3
Blind analysis of salt samples	10.0861	mg/kg	5	2.29	5.45455	2.16	5.45655	<15	<15	10.55	6.53	-	0	10	4.7	18.7	4.4	0.2
Blind analysis of salt samples	16.6263	mg/kg	6	2.47	5.45455	2.21	5.45855	<15	<15	8.2	8.32	-	10	15	5.6	13.2	5.9	2.2
Blind analysis of salt samples	16.6263	mg/kg	6	2.59	5.45455	2.16	5.45455	<15	<15	9.07	10.77	-	10	15	16.1	12.2	5.4	0.3
Blind analysis of salt samples	16.8888	mg/kg	7	3.36	5.45455	3.6	5.45455	21	<15	21.37	17.62	-	10	15	27.7	11.8	11.9	9
Blind analysis of salt samples	16.8888	mg/kg	7	3.75	5.45455	3.77	5.45455	20	<15	21.35	17.35	-	10	15	16.7	6.7	11.3	9.6
Blind analysis of salt samples	55.7733	mg/kg	8	12.07	5.45455	12.23	5.43959	50	32	65.31	53.39	-	25	50	49	52.6	43.3	49
Blind analysis of salt samples	55.7733	mg/kg	8	11.82	5.45455	11.89	5.42967	50	32	63.13	55.97	-	25	55	>150	55.3	42.7	58
Blind analysis of salt samples	19.2457	mg/kg	9	4.39	5.45455	4.07	5.44955	25	15	22.78	21.65	-	5	20	16.6	17.9	17.6	11.5
Blind analysis of salt samples	19.2457	mg/kg	9	4.39	5.45455	4.09	5.45455	26	16	23.98	22.74	-	10	25	22.6	positive control failure	17.9	11.8
Blind analysis of salt samples	17.3541	mg/kg	10	3.88	5.45455	3.78	5.45055	19	<15	21.39	19.18	-	10	20	18.9	18.2	14.7	7.2
Blind analysis of salt samples	17.3541	mg/kg	10	3.86	5.45455	3.78	5.44955	19	<15	24.73	20.1	-	10	15	14.9	19.1	14.3	7
Blind analysis of salt samples	22.3652	mg/kg	11	3.65	5.45455	4.65	5.44457	19	<15	15.9	18.37	-	10	15	12.7	15.8	7.8	9.2
Blind analysis of salt samples	22.3652	mg/kg	11	3.75	5.45455	4.8	5.45255	20	<15	17.67	19.88	-	10	15	12.1	16.4	7.7	19.8
Blind analysis of salt samples	31.7345	mg/kg	12	3.31	5.45455	5.71	5.44457	29	23	29.25	34.21	-	5	15	16.7	18	7.8	12.4
Blind analysis of salt samples	31.7345	mg/kg	12	3.01	5.45455	5.2	5.45655	30	22	30.01	46.12	-	5	20	15.6	3.7	7.6	23.6
Blind analysis of salt samples	37.5845	mg/kg	13	7.34	5.45455	6.99	5.44556	42	26	41.77	40.19	-	20	20	29.6	32.7	29.3	24.4
Blind analysis of salt samples	37.5845	mg/kg	13	7.34	5.45455	6.75	5.45155	42	28	38.87	39.47	-	20	20	26.6	29.6	31.1	27.7
Blind analysis of salt samples	29.7818	mg/kg	14	5.52	5.45455	5.31	5.45055	28	26	30.23	35.55	-	10	15	9.6	15.6	20.8	17.5
Blind analysis of salt samples	29.7818	mg/kg	14	5.46	5.45455	5.41	5.45655	31	24	29.51	35.35	-	10	15	21.3	8.6	21	15
Blind analysis of salt samples	24.8985	mg/kg	15	5.37	5.45455	5.04	5.44059	28	20	27.59	33.12	-	15	15	21	20.5	16.1	13.4
Blind analysis of salt samples	24.8985	mg/kg	15	5.37	5.45455	5.04	5.43367	29	20	25.41	31.79	-	15	15	19.2	18.9	16.2	14.5
Blind analysis of salt samples	12.243	mg/kg	16	2.27	5.45455	2.28	5.45555	<15	<15	9.03	18.41	-	5	15	8.4	positive control failure	6.9	1.1
Blind analysis of salt samples	12.243	mg/kg	16	2.3	5.45455	2.28	5.44059	<15	<15	10.68	19.13	-	5	15	7.5	20.4	6	1.2
Blind analysis of salt samples	3.8333	mg/kg	17	0.84	5.45455	0.94	5.43959	<15	<15	2.74	12.27	-	0	10	4.6	12	1.2	0
Blind analysis of salt samples	3.8333	mg/kg	17	0.84	5.45455	0.98	5.42967	<15	<15	5.15	12.48	-	0	10	3.6	10.5	1	0
Blind analysis of salt samples	1.85693	mg/kg	18	0.96	5.45455	1.06	5.45555	<15	<15	0.86	12.36	-	0	10	-1.8	13.9	0.6	0
Blind analysis of salt samples	1.85693	mg/kg	18	0.96	5.45455	0.97	5.44955	<15	<15	0.66	12.98	-	0	10	-0.8	18.1	0.8	0
Blind analysis of salt samples	29.8207	mg/kg	19	5.17	5.45455	5.52	5.43959	30	26	31.45	38.66	-	15	20	19.6	25.4	19.6	16.6
Blind analysis of salt samples	29.8207	mg/kg	19	5.23	5.45455	5.62	5.44158	31	30	28.27	39.01	-	20	20	22.7	26.3	23.2	16.5
Blind analysis of salt samples	30.2665	mg/kg	20	5.24	5.45455	4.94	5.44457	30	29	27.29	43.94	-	10	10	17.6	26.2	13.4	16.8
Blind analysis of salt samples	30.2665	mg/kg	20	5.26	5.45455	5.21	5.44059	29	27	21.11	44.04	-	10	10	17.5	23	12.6	23.3
Blind analysis of salt samples	61.333	mg/kg	21	10.27	5.45455	11.13	5.44955	50	50	65.05	69.93	-	30	40	46.3	48	35.5	42.2
Blind analysis of salt samples	61.333	mg/kg	21	10.74	5.45455	11.77	5.43959	50	49	63.8	75.4	-	30	50	58.6	61.2	33.9	44.2
Blind analysis of salt samples	28.8901	mg/kg	22	5.33	5.45455	5.44	5.45455	30	28	26.09	43.42	-	10	20	positive control failure	13.1	20.2	17.3
Blind analysis of salt samples	28.8901	mg/kg	22	5.23	5.45455	5.47	5.44955	30	26	27.77	43.79	-	10	15	25.5	23.8	20.4	16
Blind analysis of salt samples	28.7776	mg/kg	23	4.9	5.45455	5.28	5.45155	28	30	35.9	40.02	-	10	15	18.2	26.5	12.9	15
Blind analysis of salt samples	28.7776	mg/kg	23	4.05	5.45455	5.02	5.44955	28	23	40.52	40.34	-	5	20	19.7	23.5	13.1	15
Blind analysis of salt samples	36.2956	mg/kg	24	4.98	5.45455	7.11	5.45455	34	36	22.13	37.38	-	40	40	61.6	truly discrepant	24.9	19.6
Blind analysis of salt samples	36.2956	mg/kg	24	5.08	5.45455	9.05	5.44955	33	34	21.88	58.24	-	40	50	57.7	23.5	25	21.5
Blind analysis of salt samples	1.59165	mg/kg	26	1.01	5.45455	1.04	5.45555	<15	<15	0.97	20.41	-	0	5	positive control failure	15	2.1	1.5
Blind analysis of salt samples	1.59165	mg/kg	26	0.98	5.45455	0.98	5.45455	<15	<15	1.21	20.26	-	0	5	15.9	2.6	0.7	0.6
Blind analysis of salt samples	35.8234	mg/kg	27	5.34	5.45455	6.18	5.46355	31	28	40.08	51.32	-	20	15	25.2	22.6	22.9	24.8
Blind analysis of salt samples	35.8234	mg/kg	27	5.36	5.45455	6	5.44457	32	33	34.82	58.81	-	20	15	27.6	27.1	21.5	27.5
Blind analysis of salt samples	5.67912	mg/kg	28	1.28	5.45455	1.18	5.45055	<15	<15	5.51	21.59	-	0	0	3.9	0.5	2	0.2
Blind analysis of salt samples	5.67912	mg/kg	28	0.97	5.45455	1.16	5.45155	<15	<15	4.15	23.11	-	0	50	-1.4	5	2.4	0.2
Blind analysis of salt samples	10.9319	mg/kg	29	2.62	5.45455	2.33	5.44457	<15	<15	6.79	28.55	-	0	15	8.3	14.1	6.9	2.8
Blind analysis of salt samples	10.9319	mg/kg	29	2.62	5.45455	2.36	5.43463	<15	<15	6.79	28.86	-	0	15	10	16.3	6.5	2.2
Blind analysis of salt samples	40.5262	mg/kg	30	8.2	5.45455	7.41	5.44556	39	34	32.78	56.46	-	20	35	23.8	25.7	27.1	32.8
Blind analysis of salt samples	40.5262	mg/kg	30	8.32	5.45455	7.41	5.45455	40	36	38.23	56.64	-	20	35	33.3	26.5	26.8	30.4
Blind analysis of salt samples	31.7165	mg/kg	31	4.99	5.45455	5.78	5.44457	33	30	30	51.89	-	20	20	23	21	22.1	21.4
Blind analysis of salt samples	31.7165	mg/kg	31	5.01	5.45455	5.64	5.44955	33	30	35.18	55.6	-	20	20	25.2	24.9	24.4	25.7
Blind analysis of salt samples	11.4972	mg/kg	32	2.29	5.45455	2.01	5.45555	<15	<15	12.23	32.98	-	0	5	-0.3	11.7	9	4.2
Blind analysis of salt samples	11.4972	mg/kg	32	2.25	5.45455	2.2	5.44457	<15	<15	9.72	32.8	-	0	5	16.6	10.4	7.6	3.7
Blind analysis of salt samples	136.576	mg/kg	33	>13	5.45455	> 13	5.45055	>50	50	HIGH	HIGH	-	75	150	>150	75-150	95.7	113.8
Blind analysis of salt samples	136.576	mg/kg	33	>13	5.45455	> 13	5.45055	>50	50	HIGH	HIGH	-	75	150	>150	75-150	95.2	123.4
Blind analysis of salt samples	7.22495	mg/kg	35	1.24	5.45455	1.11	5.45455	<15	<15	5.78	27.74	-	0	0	7.4	0.9	2.1	0.2
Blind analysis of salt samples	7.22495	mg/kg	35	1.48	5.45455	1.37	5.47255	<15	<15	3.87	28.3	-	0	0	1.8	5.4	4.1	0.4
Blind analysis of salt samples	80.426	mg/kg	36	>13	5.45455	> 13	5.44955	>50	50	77.74	100	-	40	75	58.2	75-150	68	64.5
Blind analysis of salt samples	80.426	mg/kg	36	>13	5.45455	> 13	5.44955	>50	43	82.51	HIGH	-	40	75	>150	70.2	60.4	63
Blind analysis of salt samples	83.5829	mg/kg	37	>13	5.45455	> 13	5.44955	>50	50	77.74	100	-	35	65	75-150	64.2	68.4	69.5
Blind analysis of salt samples	83.5829	mg/kg	37	>13	5.45455	> 13	5.45455	>50	50	79.9	HIGH	-	40	65	75-150	75-150	68.2	70.9
Blind analysis of salt samples	39.1456	mg/kg	38	6.25	5.45455	6.3	5.44955	35	34	15.48	30.6	-	25	25	30.5	27.9	24.3	31.8
Blind analysis of salt samples	39.1456	mg/kg	38	6.11	5.45455	7.31	5.45455	33	33	15.43	30.23	-	20	20	21	18.6	24.4	40.8
Blind analysis of salt samples	1.59165	mg/kg	39	0.92	5.45455	1.08	5.45455	<15	<15	0.24	1.07	-	0	0	-0.1	-2.2	2.4	0.4
Blind analysis of salt samples	1.59165	mg/kg	39	0.91	5.45455	1.1	5.44955	<15	<15	0.96	2.04	-	0	0	6.7	3.9	3.5	0.5
Blind analysis of salt samples	31.1665	mg/kg	40	5.01	5.45455	5.07	5.44457	32	29	32.6	26.58	-	10	20	19.7	25.8	22.3	24
Blind analysis of salt samples	31.1665	mg/kg	40	4.87	5.45455	5	5.44955	32	26	34.1	28.97	-	15	20	20.8	25.2	22.5	22.3
Blind analysis of salt samples	33.347	mg/kg	41	6.2	5.45455	6.01	5.44556	41	32	41.26	30.17	-	20	20	42	24.7	29	25.2
Blind analysis of salt samples	33.347	mg/kg	41	6.64	5.45455	6.01	5.45455	43	31	40.75	33.54	-	20	20	40.3	18.1	29.6	26.7
Blind analysis of salt samples	22.2916	mg/kg	42	4.79	5.45455	4.49	5.46354	25	22	19.85	20.15	-	10	15	17.1	16.9	20.2	15.4
Blind analysis of salt samples	22.2916	mg/kg	42	4.78	5.45455	4.51	5.44955	26	24	20.16	20.01	-	10	15	18.1	16.9	19.5	16.2
Blind analysis of salt samples	54.6233	mg/kg	43	10.77	5.45455	8.55	5.45655	50	47	57.8	57.44	-	75	50	75-150	48.8	44.1	54.8
Blind analysis of salt samples	54.6233	mg/kg	43	10.25	5.45455	11.6	5.45555	50	48	62.28	56.46	-	75	55	75-150	57.4	43.5	49.4
Blind analysis of salt samples	58.715	mg/kg	44	12.03	5.45455	8.8	5.45455	>50	48	59.63	58.5	-	25	55	70.6	52.6	54.3	48
Blind analysis of salt samples	58.715	mg/kg	44	12.11	5.45455	8.2	5.43959	>50	49	59.64	55.49	-	25	55	57.2	58	53.1	47.3
Blind analysis of salt samples	0	mg/kg	46	0.79	5.45455	0.96	5.44457	<15	<15	0.7	0.34	-	0	5	2.2	1.4	2.2	0
Blind analysis of salt samples	0	mg/kg	46	0.8	5.45455	0.97	5.45555	<15	<15	0.05	0	-	0	5	4.7	1.5	3.3	0
Blind analysis of salt samples	0	mg/kg	47	0.8	5.45455	0.97	5.44457	<15	<15	1.41	0	-	5	0	8.5	-1.6	2.4	0
Blind analysis of salt samples	0	mg/kg	47	0.8	5.45455	0.96	5.44457	<15	<15	0.86	1	-	5	5	5.5	7.9	2.1	0
Blind analysis of salt samples	2.38748	mg/kg	48	0.81	5.45455	0.94	5.44856	<15	<15	6.22	1.01	-	0	5	4.6	6.4	0	0
Blind analysis of salt samples	2.38748	mg/kg	48	0.87	5.45455	0.95	5.44457	<15	<15	4.13	0.53	-	0	5	5.8	7.8	0.5	0
Blind analysis of salt samples	3.71385	mg/kg	49	0.84	5.45455	0.96	5.45155	<15	<15	1.01	0.34	-	0	10	8.5	9.8	2.7	0
Blind analysis of salt samples	3.71385	mg/kg	49	0.82	5.45455	0.94	5.45055	<15	<15	0.58	0.32	-	0	10	14.2	7.2	2.5	0
Blind analysis of salt samples	3.44857	mg/kg	50	0.88	5.45455	0.97	5.43959	<15	<15	1.04	1.61	-	0	5	5.6	6.8	0.2	1.5
Blind analysis of salt samples	3.44857	mg/kg	50	0.83	5.45455	1	5.44756	<15	<15	1.7	4.06	-	0	5	7.9	11.1	0.3	1.3
Blind analysis of salt samples	17.2846	mg/kg	51	1.61	5.45455	3.34	5.45455	16	<15	18.03	13.89	-	10	15	20.1	16.1	12	8.4
Blind analysis of salt samples	17.2846	mg/kg	51	1.23	5.45455	3.34	5.45455	18	<15	17.44	13.14	-	10	15	17.4	17.3	12.5	9
Blind analysis of salt samples	1.85693	mg/kg	52	0.8	5.45455	0.97	5.44756	<15	<15	0.36	0.07	-	5	10	6.5	22.5	3.4	0
Blind analysis of salt samples	1.85693	mg/kg	52	0.8	5.45455	0.96	5.45555	<15	<15	1.24	0.1	-	5	5	6.3	20.4	3	0
Blind analysis of salt samples	10.0124	mg/kg	53	1.02	5.45455	0.96	5.45155	<15	<15	5.97	0.77	-	0	10	6.9	23.7	5.5	0.8
Blind analysis of salt samples	10.0124	mg/kg	53	1.41	5.45455	0.97	5.46555	<15	<15	3.6	0.62	-	0	10	20.4	11.3	9.4	1
Blind analysis of salt samples	18.3804	mg/kg	54	3.49	5.45455	3.85	5.44457	18	19	16.27	15.28	-	5	15	12.1	17.2	16.9	11
Blind analysis of salt samples	18.3804	mg/kg	54	3.53	5.45455	3.62	5.45655	19	18	15.38	17.27	-	5	15	16.9	21.3	15.8	11.9
Blind analysis of salt samples	18.2041	mg/kg	55	3.4	5.45455	3.75	5.5035	15	19	14.11	17.22	-	10	15	14.9	17.6	18	10.5
Blind analysis of salt samples	18.2041	mg/kg	55	3.41	5.45455	4.15	5.44955	16	20	17.01	17.07	-	10	15	16.6	20.4	18.3	10.5
Blind analysis of salt samples	20.1457	mg/kg	56	4.21	5.45455	4.14	5.44656	23	19	20.91	17.16	-	10	15	15.7	23.2	16.1	12.2
Blind analysis of salt samples	20.1457	mg/kg	56	4.28	5.45455	3.89	5.44955	23	18	21.99	18.37	-	10	15	14.1	19.5	18.1	12.5
Blind analysis of salt samples	18.8652	mg/kg	57	3.84	5.45455	3.56	5.45455	23	20	17.24	17.89	-	15	15	15.4	11.1	17.9	11
Blind analysis of salt samples	18.8652	mg/kg	57	3.79	5.45455	1.07	5.45255	21	20	20.23	18.92	-	15	15	17.6	21.3	18.4	14.3
Blind analysis of salt samples	19.611	mg/kg	58	3.64	5.45455	4.17	5.45155	17	22	15.55	1	-	5	15	16	15	6.9	10.6
Blind analysis of salt samples	19.611	mg/kg	58	3.64	5.45455	3.92	5.45854	19	19	10.61	3.33	-	5	15	11.4	24.1	7.8	10.8
Blind analysis of salt samples	17.2916	mg/kg	59	2.78	5.45455	2.44	5.45555	<15	<15	15.69	6.55	-	5	10	18.8	17.4	7.5	1.9
Blind analysis of salt samples	17.2916	mg/kg	59	2.61	5.45455	2.33	0.954545	<15	<15	14.67	11.31	-	5	10	11.4	23.4	6.9	2.9
Blind analysis of salt samples		mg/kg	60	2.02	5.45455	1.59	5.46453	<15	<15	13.98	2.07	-	0	10	6.6	18	2.5	0
Blind analysis of salt samples		mg/kg	60	2.07	5.45455	1.62	5.44457	<15	<15	10.6	2.41	-	0	10	6.1	13.5	2.7	0.6
Blind analysis of salt samples	19.9804	mg/kg	61	4.35	5.45455	4.05	5.44955	25	19	21.58	17.75	-	10	15	17.3	21.8	10	9.4
Blind analysis of salt samples	19.9804	mg/kg	61	4.3	5.45455	4.09	5.44955	24	16	19.3	19.7	-	10	15	17.8	17.9	9.2	13.9
Blind analysis of salt samples	29.7207	mg/kg	62	4.98	5.45455	5.46	5.45455	32	29	33.2	25.23	-	15	20	13.6	22.4	26	21.7
Blind analysis of salt samples	29.7207	mg/kg	62	5.67	5.45455	5.25	5.45155	33	30	37.92	27.24	-	15	20	21	29.3	26.7	23.2
Blind analysis of salt samples	19.7804	mg/kg	63	4.11	5.45455	3.95	5.44856	22	16	19.04	16.1	-	10	15	19.5	15.5	16.9	11.1
Blind analysis of salt samples	19.7804	mg/kg	63	4.28	5.45455	3.88	5.46555	22	18	19.38	20.69	-	10	15	14.2	17.5	17.8	11.3
Blind analysis of salt samples	22.4721	mg/kg	64	4.35	5.45455	4.86	5.45055	25	26	25.89	24.39	-	10	15	18.6	20.3	17.4	18.5
Blind analysis of salt samples	22.4721	mg/kg	64	4.46	5.45455	4.86	5.44457	27	23	26.53	23.81	-	10	15	19.9	18.5	18.8	16.6
Blind analysis of salt samples	30.2165	mg/kg	65	5.03	5.45455	5.87	5.45655	30	33	56.17	32.02	-	10	30	21.2	47.7	15.3	24.4
Blind analysis of salt samples	30.2165	mg/kg	65	5.07	5.45455	6.57	5.45555	29	36	51.43	43.57	-	5	35	18.3	35.1	15.4	24.6
* the iCheck provides the resutls in mg Iodine/L solution measured; therefore, a correction factor needs to be applied to calculate mg/kg. If 10 g of salt are exactly weighed and exactly 50 g of water are added, this factor is 5,45
