# Supplementary material for: Comparative Validation of Five Quantitative Rapid Test Kits for the Analysis of Salt Iodine Content: Laboratory Performance, User- and Field-Friendliness
Source: PLoS One. 2015 Sep 24;10(9):e0138530. doi: 10.1371/journal.pone.0138530 (PMC4581857; doi:10.1371/journal.pone.0138530)
Supplement: S1 Table — (XLSX) [file pone.0138530.s003.xlsx]

## Sheet: Supp. table 1 - device overview
		WYD iodine checker (‘WYD’)		iCheck iodine (‘iCheck’)		I-Reader (‘I-Reader’)		ID-ERTK (‘ID-ERTK’)		saltPAD (‘saltPAD’)		MBI-RTK (‘RTK’)
		Scoring justification	Score	Scoring justification	Score	Scoring justification	Score	Scoring justification	Score	Scoring justification	Score	Description
Analytical performance	Accuracy/ Comparability	See manuscript	4.5	See manuscript	5	See manuscript	4.5	See manuscript	3	See manuscript	4
	Sample throughput	50-60 samples/day. Pace limited due to volumetric measurement in provided glass tube and b/c EXACTLY 1 g needs to be weighed.	3	80-100 samples/day. Method can be 'industrialized', no need for exact weight measurement. Reagent vials need to be 'activated' before use, adding an additional step.	4	80-100 samples/day. Pace limited by precise weighing of 1 g of salt and 10 g of water.	4	80-100 samples/day. Pace limited by EXACTLY weighing 10 g of salt and 50 ml/g of water.	4	50-60 samples/day. Card preparation and interpretation relatively time consuming; needs exact weighing of 3.25 g of salt and 15 g of water.	3	200 samples/day or more. No weighing involved, interpretation relatively straighforward.
User friendliness	Skills required	Preparation of solutions required as well as for standard series (unless using 'grey glass'). Basic pipetting and weighing skills required.	3	Use of syringes for exact quantitative injections required. No need to prepare solutions. Basic weighing skills and use of excel required.	4	Basic pipetting and weighing skills required.	4.5	Preparation of solutions required. Basic pipetting and weighing skills required.	3	Basic pipetting and weighing skills required. Visual reading can be challenging.	4	None.
	Infrastructure required	Basic lab equipment and access to reagents required, at least prior to going in the field.	3.5	Computer required to calculate concentration, since device gives results in mg/L.	3.5	None really required if following the instructions, but if weighing 1 or 10 g of salt instead of 0,1, an adjustable volumetric pipette is very useful and balance required.	4.5	Basic lab equipment and access to reagents required, at least prior to going in the field. Because the provided pipettes are not user-friendly, an adjustable volumetric pipette is very useful.	3	Because the device is not yet commercially available, the user has to provide everything but the cards. This involves disposable pipettes, cell phone with camera, and 'picture box'.	3	None.
	Handling of hazardous reagents	Requires in-house preparation of solutions, including concentrated H2SO4.	2	Closed system. The only potential 'hazard' is through syringe needles.	4.5	Reagent comes fully prepared and is very dilute acid.	5	Requires in-house preparation of solutions, including concentrated H2SO4.	2	None. Only dry chemicals.	5	Reagent comes fully prepared and is very dilute acid.
Field readiness	Ruggedness of device	Comes with glass ware that can break easily (quartz cuvettes and volumetric flask). During the study, the power plug stopped working. Device and material come in foamed bag.	3	High-end finish of the device, the reagents that come in glass vials can be easily replaced if broken. Devices comes in foamed suitcase, reagents in solid cardboard boxes.	4.5	Comes with glass ware (pyrex tubes) and for one device, half of the tubes were broken and could not be easily replaced. Packaging of the device not very robust.	4	Comes with glass ware (quartz cuvettes, pipettes, measuring flask); quartz cuvettes cannot be readily replaced. In this study, the first two devices supplied were non-functional and for the second delivery, only one was functional. Not a high-end quality product.	2	Cards need to be protected from humidity but come in protected packs of 25 cards. Cell phone probably the most fragile part, but can likely be replaced.	4.5	No destructible parts.
	Mobility/ need for eletricity	Can be battery-driven, batteries not provided.	4	Battery-driven using rechargeable batteries, which can be charged via USB.	5	Battery driven, batteries not provided.	4	Can be battery-driven, chargeable batteries provided but of poor quality.	4	Needs eletrcity for the 'picture box' and to charge cell phone.	3	None.
	Disposal of waste	Produces 50 mL of waste for each sample measured. Mostly water, salt, some weak acid and starch.	4	For each sample, a glass vial and a syringe needle is to be disposed. Can be a challenge where proper waste disposal is an issue.	3.5	Produces approx. 4 mL of waste for each sample, mostly water, salt, weak acid and starch.	4.5	Produces approx. 4 mL of waste for each sample, mostly water, salt, weak acid and starch.	4.5	Paper-based card remaining after each sample with dissolved reagents. Can be burned.	5	Some salt with a few drops of weak acid/starch solution
Suitability for low resource settings	Cost of device and reagents	460 USD for device, approx 160 USD shipping costs; reagents to be prepared by technicians. 0.5-0.7 USD per sample for reagents	4.5	2400 USD for device; 260 USD reagents (100 samples); approx. 300 USD shipment cost. 3 USD per sample for reagents	2.5	607 USD for device with 1 L reagent (330 samples); 33 USD for additional 165 samples; approx. 160 USD shipping cost. 0.2-0.3 USD per sample for reagents	4	250 USD w/o shipment; reagents have to be prepared by technicians. 0.5-0.7 USD per sample for reagents	5	Not yet commercially available. Cost of peripheral material estimated at 250 USD, cards are estimated at 0.5-0.6 USD/card, maybe less if at scale	4	0.05 USD/test.
	Availability of device/ reagents	Reagents mostly available in larger cities, as standard chemicals. Device needs to be ordered from China.	3	Both reagents and devices have to be ordered with manufacturer. Shipment rapid, import cost and delays depending on the country.	4	Both reagents and devices have to be ordered by manufacturer. Shipment rapid, import cost and delays depending on the country.	4	Reagents mostly available in larger cities, as standard chemicals (except recommended starch solution). Device needs to be ordered from India.	3	Improvisation required to fabricate the 'picture box'; LED light chain required for this may not be readily available.	2	Reagent needs to be ordered with the supplier. For the study, kits that were already in-country were used.
Below items not included in the scoring
Other comments/observations	Post-sale support	Not needed in the validation; manual is very basic. When trying to obtain a quote for pricing, the e-mail addresses on the (Chinese) website and the one at the end of the instruction manual showed to be no longer functional, and it took quite some investigation to obtain the correct one.		Very rapid and professional, comprehensive manual.		Basic but existent; no manual provided, only short instructions.		Not fully developed, direct interaction with the producer for this validation. Electronic manual only.		Not yet commercially available, but intense correspondence with the developper for this validation.		n/a
	KIO3 vs. KI	KIO3 directly only; oxidation of KI to KIO3 using bromine water and formiate allows analysis of KI.		KIO3 directly only; oxidation of KI to KIO3 using bromine water and formiate allows analysis of KI.		KIO3 directly only; oxidation of KI to KIO3 using bromine water and formiate allows analysis of KI.		KIO3 directly only; oxidation of KI to KIO3 using bromine water and formiate allows analysis of KI.		KIO3 directly only, but indicates if the sample is KI.		KIO3 directly only, but KI kit available as well (to be ordered separately.
	Measuring range	0 to ≈100 mg/kg		0 to ≈ 65 mg/kg		0 to ≈100 mg/kg		15-50 mg/kg		0-150 mg/kg; not quantitative >75 mg/kg
	Reagent's shelf life	According to the manual, self-prepared reagents good for 6 months after preparation		12 months		12 months		KI solution: 5 days, other solutions approx. 6 months		Accelerated shelf life test showed that at 40°C, cards were stable up to 28 days, corresponding to approx. 3 months under milder conditions.
	Misc	Glassware is difficult to replace and should be avoided to a maximum. The instruction manual gives two options for calibration, using standard series (to be prepared by the user) or using water and the gray glass. The user will typically choose the simpler one and thus, the manufacturer needs to be sure that the calibration is sufficiently robust.		The use of syringes has ironically posed more problems to technicians than to non-technicians. This may be due to the technicians being used to pipettes but not necessarily syringes. The built-in device control (using a gray glass) has led several times to the problem that the staff measured samples in this device control mode rather than in the measuring mode, leading to repetitions.		The fact that the device only runs on battery and that no battery charger/rechargeable batteries are provided is an environmental weakness. The 0.1 g of salt to be used for analysis as described in the original instruction is clearly a methodological flaw, even when using high-quality salt. At least 1 g or even better, 10 g of salt should be instructed to be used. There is no easy way of checking…		For this validation, a tptal of 4 devices had to be oredered to have one fully functional. The device assembly was sometimes incomplete and felt more like a prototype than a finished product. There is no easy way of testing the proper functioning.		Device not yet commercially available; device developper will need to carefully evaluate what is needed to render the device truly field- and user-friendly		Besides the fact that the device is only qualitative, none.
Recommended improvements		Have a hard case around the device; replace glass tubes by plastic tubes that are volume stable over a large temperature range. A small portable scale should be included in the test. The manual should be edited afresh and be more reader-friendly.		The fact that the device gives the results in mg/L instead of mg/kg does not allow the operator to judge directly, whether a QC sample passes or not. The additional step to calculate the dilution factor may well lead to better precision but at the price of lack of intuition. The manufacturer may want to think about a 'field mode', where the salt and water have to be weighed in exactly, but in exc…		The manufacturer should look into options of whether the glass tubes can be replaced by optical plastic or alternatively, develop a solid storage case for the tubes. Additionally, the possibility of shipping 5 or 10 additional pyrex tubes with every reagent bottle additionally ordered should be explored. A battery charger and rechargeable batteries, as well as a portable scale should be provided.…		Render the device more robust, with a certain degree of product finishing. The provided peripherals were mostly not useful (pipettes, plastic bottles) and the whole kit needs to be packaged in a better protected way. The absence of a hardcopy of the instructions makes use in the lab/field not easy. A DVD containing the instructions accompanies the device. A hardcopy of the manual should be develo…		Develop the device further to turn it into a readily usable kit without much required skills. The cards are relatively intuitive to manipulate but the interpretation posed problems to both technicians and non-technicians, even after some intense training; in particular, one non-technician never really got the readings somewhat correct. This is something that will need to be addressed as well as t…		Minor: to break the seal for the first time, a sharp object is required; the manufacturer may inquire about the possibility to provide the bottles with a seal that can be broken by hand.

## Sheet: Ranking calculation
Device name	Analytical performancea	User friendliness	Field readiness	Suitability for low resource settings	Overall rating
WYD	3.8	2.7	3.7	3.8	3.56
iCheck	4.5	4	4.3	3.3	4.12
I-Reader	4.3	4.7	4.2	4	4.3
ID-ERTK	3.5	2.7	3.5	4	3.44
saltPADb	3.5	4	4.2	3	3.64
